# Supplementary material for: [1,2,4]triazolo[4,3-a]quinoxaline as Novel Scaffold in the Imiqualines Family: Candidates with Cytotoxic Activities on Melanoma Cell Lines
Source: Molecules. 2023 Jul 18;28(14):5478. doi: 10.3390/molecules28145478 (PMC10384284; doi:10.3390/molecules28145478)
Supplement: Supplementary file 1 [file molecules-28-05478-s001.zip]

Archive with 1 entries (1 files):
- molecules-2500945-supplementary.pdf
